# Supplementary material for: Machine learning based estimation of field-scale daily, high resolution, multi-depth soil moisture for the Western and Midwestern United States
Source: PeerJ. 2022 Nov 4;10:e14275. doi: 10.7717/peerj.14275 (PMC9639422; doi:10.7717/peerj.14275)
Supplement: Supplemental Information 1 [file peerj-10-14275-s001.zip]

Archive with 25 entries (25 files):
- 6-GEE-Extract-soil-terrain-LULC-covariates.txt
- 15-R-Refine-datasets-with-QC-flags.R
- 18-R-Run-tree-based-model-for-each-site.R
- 25-GEE-Examine-predicted-moisture-through-visualization.txt
- 11-GEE-Extract-RAP-covariates.txt
- 5-Colab-NLDAS-downloading-and-processing.ipynb
- 21-GEE-Export-constant-covariates-for-prediction.txt
- 3-GEE-Check-site-LULC-classes.txt
- 22-Colab-Extract-site-dynamic-covariates-for-prediction.ipynb
- 9-Colab-Combining-extracted-covariates-from-subsets.ipynb
- 19-R-Run-tree-based-model-for-different-classes.R
- 12-R-Merging-RAP-with-extracted-covariates-and-datasets.R
- 10-R-Merging-all-extracted-covariates.R
- 17-R-Run-tree-based-model-for-regionalized-dataset.R
- 8-Colab-Extract-NLDAS.ipynb
- 14-Colab-Combining-record-QA-flags.ipynb
- 23-R-Predict-soil-moisture-for-AOI.R
- 24-Upload-moisture-files-to-GEE.ipynb
- 20-R-Run-tree-based-model-with-spiking.R
- 1-R-SCAN-downloading-and-processing.R
- 7-Colab-Extract-climate-biotic-covariates.ipynb
- 4-R-Merging-and-preparing-lists-for-SCAN-and-USCRN-datasets.R
- 2-R-USCRN-downloading-and-processing.R
- 16-R-Run-tree-based-model-for-full-dataset.R
- 13-Colab-Quality-control-and-cloud-masking.ipynb
