# Supplementary material for: Machine learning based estimation of field-scale daily, high resolution, multi-depth soil moisture for the Western and Midwestern United States
Source: PeerJ. 2022 Nov 4;10:e14275. doi: 10.7717/peerj.14275 (PMC9639422; doi:10.7717/peerj.14275)
Supplement: Supplemental Information 1 [file peerj-10-14275-s001.zip › 25-GEE-Examine-predicted-moisture-through-visualization.txt]

var Fieldname = ee.FeatureCollection("users/username/shapefiles/Fieldname"), //Customize field and user name
    Fieldname_Point1 = /* color: #d63000 */ee.Geometry.Point([long1, lat1]), //Customize coordinates for point of interests
    Fieldname_Point2 = /* color: #98ff00 */ee.Geometry.Point([long2, lat2]),
    Fieldname_Point3 = /* color: #0b4a8b */ee.Geometry.Point([long3, lat3]),
    data = ee.ImageCollection("users/username/Moisture/Layers/Fieldname"), //Customize pathway for obtaining the deposited soil moisture data layers
    DAYMET = ee.ImageCollection("NASA/ORNL/DAYMET_V4");

// Define buffers for point of interests
var Fieldname_Point1_buffer = Fieldname_Point1.buffer(30);
var Fieldname_Point2_buffer = Fieldname_Point2.buffer(30);
var Fieldname_Point3_buffer = Fieldname_Point3.buffer(30);

// Define area of interest; this can be either the whole field or the buffered point
var ROI = Fieldname_Point1_buffer;//Point-based buffer
//var ROI = Fieldname;//Whole field

// Define time period of interests
var data = data.filterDate('2019-01-01','2019-12-31')

// Obtain moisture layers for different depth layers
var data75 = data.filterMetadata('system:index', 'contains','75');//Customize depth; here 75 means 7.5 cm because of the error associated with '.' in folder name in GEE
var data225 = data.filterMetadata('system:index', 'contains','225');//22.5 cm is stored as the folder 225
var data45 = data.filterMetadata('system:index', 'contains','45');
var data80 = data.filterMetadata('system:index', 'contains','80');

// Process and join different moisture depth layers based on date
var simpleJoin = ee.Join.inner();
var filter = ee.Filter.equals({leftField: 'system:time_start', rightField: 'system:time_start'});
var innerJoin_data = ee.ImageCollection(simpleJoin.apply(data75, data225, filter))
var joined_data = innerJoin_data.map(function(feature) {return ee.Image.cat(feature.get('primary'), feature.get('secondary'));})
var joined_data = joined_data.select([0,1],["0-15cm","15-30cm"])
var innerJoin_data1 = ee.ImageCollection(simpleJoin.apply(joined_data, data45, filter))
var joined_data2 = innerJoin_data1.map(function(feature) {return ee.Image.cat(feature.get('primary'), feature.get('secondary'));})
var joined_data2 = joined_data2.select([0,1,2],["0-15cm","15-30cm","30-60cm"])
var innerJoin_data2 = ee.ImageCollection(simpleJoin.apply(joined_data2, data80, filter))
var joined_data3 = innerJoin_data2.map(function(feature) {return ee.Image.cat(feature.get('primary'), feature.get('secondary'));})
var joined_data3 = joined_data3.select([0,1,2,3],["0-15cm","15-30cm","30-60cm","60-100cm"])

// Comparison of moisture predicted at different depths
// Mean through time
print(ui.Chart.image.series(joined_data3, ROI, ee.Reducer.mean(),30).setOptions({
              title: "Comparison of simulated soil moisture at different depths",
              hAxis: {title: 'Date'}, vAxis: {title: 'Soil moisture (%)'}, 
              series: {0: {color: '000000'}, 1:{color: 'FF0000'}, 2:{color: 'FF00FF'}, 3:{color: '008000'}}
              }));
// Standard deviation through time
print(ui.Chart.image.series(joined_data3, ROI, ee.Reducer.stdDev(),30).setOptions({
              title: "Comparison of simulated soil moisture at different depths",
              hAxis: {title: 'Date'}, vAxis: {title: 'Soil moisture (%)'}, 
              series: {0: {color: '000000'}, 1:{color: 'FF0000'}, 2:{color: 'FF00FF'}, 3:{color: '008000'}}
              }));      
// Examine results with precipitation pattern              
var precipitation = DAYMET.select("prcp");
var ppt = precipitation.filterDate('2019-01-01','2019-12-31');
print(ui.Chart.image.series(ppt, ROI, ee.Reducer.mean(),30));
