# Supplementary material for: Machine learning based estimation of field-scale daily, high resolution, multi-depth soil moisture for the Western and Midwestern United States
Source: PeerJ. 2022 Nov 4;10:e14275. doi: 10.7717/peerj.14275 (PMC9639422; doi:10.7717/peerj.14275)
Supplement: Supplemental Information 1 [file peerj-10-14275-s001.zip › 21-GEE-Export-constant-covariates-for-prediction.txt]

var SRTM = ee.Image("USGS/SRTMGL1_003"),
    HB = ee.FeatureCollection("users/pathway"), //Customize pathway for input
    flowaccum = ee.Image("WWF/HydroSHEDS/15ACC"),
    dem = ee.Image("WWF/HydroSHEDS/03VFDEM"),
    roughness = ee.ImageCollection("projects/sat-io/open-datasets/Geomorpho90m/roughness"),
    SoilGrid100 = ee.ImageCollection("projects/pathway"), //Customize pathway for soil inputs
    nlcd2019 = ee.Image("users/pathway"), //Customize pathway for NLCD2019 inputs or use the new version and combine with the following
    NLCD = ee.ImageCollection("USGS/NLCD_RELEASES/2016_REL");

//Define study region
var roi = HB;

//Process terrain covariates
var elevation = SRTM.select('elevation').rename("EL");
var slope = ee.Terrain.slope(elevation).rename("SL");
var aspect = ee.Terrain.aspect(elevation).rename("AS");
var twi = (flowaccum.multiply(ee.Image(flowaccum.projection().nominalScale())
            .divide(slope.multiply(ee.Image(Math.PI)).divide(ee.Image(180)).tan()))).log().rename('TWI');
var rough = roughness.filterBounds(roi).mosaic().rename("surfrough");
var TAGEE = require('users/joselucassafanelli/TAGEE:TAGEE-functions');
var gaussianFilter = ee.Kernel.gaussian({
  radius: 3, sigma: 2, units: 'pixels', normalize: true
});
var demSRTM = SRTM.convolve(gaussianFilter).resample("bilinear");
var DEMAttributes = TAGEE.terrainAnalysis(TAGEE, demSRTM, roi);
var mcurv = DEMAttributes.select("MeanCurvature").rename("mcurv");
var hcurv = DEMAttributes.select("HorizontalCurvature").rename("hcurv");
var vcurv = DEMAttributes.select("VerticalCurvature").rename("vcurv");

//Process soil covariates
var SoilGridSOC = SoilGrid100.filterMetadata("system:index", "contains", "soc")
var SoilGridBD = SoilGrid100.filterMetadata("system:index", "contains", "bd")
var SoilGridClay = SoilGrid100.filterMetadata("system:index", "contains", "clay")
var SoilGridSand = SoilGrid100.filterMetadata("system:index", "contains", "sand")
//SoilGrid depths: 0, 5, 15, 30, 60, 100, 200 cm
var SOC5 = SoilGridSOC.filterMetadata("system:index", "contains", "d2").first().rename("SOC5")
var BD5 = SoilGridBD.filterMetadata("system:index", "contains", "d2").first().rename("BD5")
var Clay5 = SoilGridClay.filterMetadata("system:index", "contains", "d2").first().rename("Clay5")
var Sand5 = SoilGridSand.filterMetadata("system:index", "contains", "d2").first().rename("Sand5")
var SOC15 = SoilGridSOC.filterMetadata("system:index", "contains", "d3").first().rename("SOC15")
var BD15 = SoilGridBD.filterMetadata("system:index", "contains", "d3").first().rename("BD15")
var Clay15 = SoilGridClay.filterMetadata("system:index", "contains", "d3").first().rename("Clay15")
var Sand15 = SoilGridSand.filterMetadata("system:index", "contains", "d3").first().rename("Sand15")
var SOC30 = SoilGridSOC.filterMetadata("system:index", "contains", "d4").first().rename("SOC30")
var BD30 = SoilGridBD.filterMetadata("system:index", "contains", "d4").first().rename("BD30")
var Clay30 = SoilGridClay.filterMetadata("system:index", "contains", "d4").first().rename("Clay30")
var Sand30 = SoilGridSand.filterMetadata("system:index", "contains", "d4").first().rename("Sand30")
var SOC60 = SoilGridSOC.filterMetadata("system:index", "contains", "d5").first().rename("SOC60")
var BD60 = SoilGridBD.filterMetadata("system:index", "contains", "d5").first().rename("BD60")
var Clay60 = SoilGridClay.filterMetadata("system:index", "contains", "d5").first().rename("Clay60")
var Sand60 = SoilGridSand.filterMetadata("system:index", "contains", "d5").first().rename("Sand60")
var SOC100 = SoilGridSOC.filterMetadata("system:index", "contains", "d6").first().rename("SOC100")
var BD100 = SoilGridBD.filterMetadata("system:index", "contains", "d6").first().rename("BD100")
var Clay100 = SoilGridClay.filterMetadata("system:index", "contains", "d6").first().rename("Clay100")
var Sand100 = SoilGridSand.filterMetadata("system:index", "contains", "d6").first().rename("Sand100")

//Process land use land class data from NLCD
//Most updated version of NLCD is available from: https://developers.google.com/earth-engine/datasets/catalog/USGS_NLCD_RELEASES_2019_REL_NLCD
var nlcd = NLCD.select(0) 
var NLCD2001 = nlcd.filterMetadata("system:index", "equals", "2001").first().rename("landcover2001")
var NLCD2004 = nlcd.filterMetadata("system:index", "equals", "2004").first().rename("landcover2004")
var NLCD2006 = nlcd.filterMetadata("system:index", "equals", "2006").first().rename("landcover2006")
var NLCD2008 = nlcd.filterMetadata("system:index", "equals", "2008").first().rename("landcover2008")
var NLCD2011 = nlcd.filterMetadata("system:index", "equals", "2011").first().rename("landcover2011")
var NLCD2013 = nlcd.filterMetadata("system:index", "equals", "2013").first().rename("landcover2013")
var NLCD2016 = nlcd.filterMetadata("system:index", "equals", "2016").first().rename("landcover2016")
var NLCD2019= nlcd2019.rename("landcover2019")

//Merge covariates
var covariates = ee.Image.cat(elevation,slope,aspect,twi,rough,mcurv,hcurv,vcurv,
                              SOC5,BD5,Clay5,Sand5,SOC15,BD15,Clay15,Sand15,SOC30,BD30,Clay30,Sand30,
                              SOC60,BD60,Clay60,Sand60,SOC100,BD100,Clay100,Sand100,
                              NLCD2001,NLCD2004,NLCD2006,NLCD2008,NLCD2011,NLCD2013,NLCD2016,NLCD2019)
                        .set('system:time_start', ee.Date('2019-01-01').millis());
var covCol = ee.ImageCollection([covariates]);

//Add depth as a band for easier processing later on
var getdepth = function (img){
    var depth = 5;
    return img.addBands(depth);
};
var constant = covCol.map(getdepth);

//Combine all covariates and check potential missing data issue
var Cov_All = constant.mosaic().clip(roi).toFloat();
Map.addLayer(Cov_All)
Map.centerObject(roi,12)

//Gap-fill TWI or other covariates if needed
var twicoarse = twi.clip(roi).reduceNeighborhood(ee.Reducer.mean(),ee.Kernel.square(5),"kernel",false,null)
var twireplace = Cov_All.select("TWI").unmask(twicoarse).toFloat().clip(roi)

//Recombine the dataset with filled value
var covariates_filled = ee.Image.cat(elevation,slope,aspect,twireplace,rough,mcurv,hcurv,vcurv,
                              SOC5,BD5,Clay5,Sand5,SOC15,BD15,Clay15,Sand15,SOC30,BD30,Clay30,Sand30,
                              SOC60,BD60,Clay60,Sand60,SOC100,BD100,Clay100,Sand100,
                              NLCD2001,NLCD2004,NLCD2006,NLCD2008,NLCD2011,NLCD2013,NLCD2016,NLCD2019)
                        .set('system:time_start', ee.Date('2019-01-01').millis());
var covCol_filled = ee.ImageCollection([covariates_filled]);
var constant_filled = covCol_filled.map(getdepth);
var Cov_All_filled = constant_filled.mosaic().clip(roi).toFloat();

//Export generate covariate file to Google Cloud bucket
Export.image.toCloudStorage({
      image: Cov_All_filled,
      bucket: 'rangelands', //Customize the bucket name
      fileNamePrefix: 'Moisture/field_name/constant', //change file path based the name of location of ROI
      scale: 30,
      crs: 'EPSG:4326',
      region: roi
    });
