# Supplementary material for: Machine learning based estimation of field-scale daily, high resolution, multi-depth soil moisture for the Western and Midwestern United States
Source: PeerJ. 2022 Nov 4;10:e14275. doi: 10.7717/peerj.14275 (PMC9639422; doi:10.7717/peerj.14275)
Supplement: Supplemental Information 1 [file peerj-10-14275-s001.zip › 9-Colab-Combining-extracted-covariates-from-subsets.ipynb]

# %% [markdown]
# Getting started with authentication and package installation

# %% [code]
from google.colab import auth
auth.authenticate_user()

# %% [code]
!earthengine authenticate
import ee
ee.Initialize()

# %% [code]
import subprocess
try:
  import geemap
except ImportError:
  print('geemap package not installed. Installing ...')
  subprocess.check_call(["python", '-m', 'pip', 'install', 'geemap'])

# %% [code]
!pip install geopandas

# %% [code]
#import geemap
#import os
#import geopandas as gpd
import glob
import pandas as pd
import numpy as np

# %% [markdown]
# Combine biotic and climate covariates files deposited in Google Cloud bucket

# %% [code]
!gsutil cp gs://bucket/Moisture/Test/*.csv . # Import biotic and climate covariates extracted for subsets

# %% [code]
file_list = []
for files in glob.glob("cov*.csv"):
  file_list.append(files)

# %% [code]
result_list = []
for file in file_list:
  result = pd.read_csv(file, usecols = [3,4,5,6,7,8,10,11,12,13,14,15,16,17], header = 0)
  result.columns = ['Coords', 'Date', 'Num', 'Site', 'State', 'Year', 'ppt', 'Tavg', 'VPD', 'GPP', 'EVI', 'NDWI', 'LST', 'Tree']
  siteresult = pd.DataFrame(result)
  result_list.append(siteresult)
  result = pd.DataFrame(np.concatenate(result_list))

# %% [code]
result.to_csv('1_final_result.csv') 
!gsutil cp 1_final_result.csv gs://bucket/Moisture/Test/"1_final_result.csv"

# %% [markdown]
# Combine NLDAS files deposited in Google Cloud bucket


# %% [code]
!gsutil cp gs://bucket/Moisture/Test2/*.csv . # Import NLDAS extracted for subsets

# %% [code]
file_list = []
for files in glob.glob("cov*.csv"):
  file_list.append(files)

# %% [code]
result_list = []
for file in file_list:
  result = pd.read_csv(file, usecols = [3,4,5,6,7,8,10,11,12], header = 0)
  result.columns = ['Coords', 'Date', 'Num', 'Site', 'State', 'Year', 'NLDAS1', 'NLDAS2', 'NLDAS3']
  siteresult = pd.DataFrame(result)
  result_list.append(siteresult)
  result = pd.DataFrame(np.concatenate(result_list))

# %% [code]
result.to_csv('1_final_result.csv') 
!gsutil cp 1_final_result.csv gs://bucket/Moisture/Test2/"1_final_result.csv"
