# Supplementary material for: Machine learning based estimation of field-scale daily, high resolution, multi-depth soil moisture for the Western and Midwestern United States
Source: PeerJ. 2022 Nov 4;10:e14275. doi: 10.7717/peerj.14275 (PMC9639422; doi:10.7717/peerj.14275)
Supplement: Supplemental Information 1 [file peerj-10-14275-s001.zip › 14-Colab-Combining-record-QA-flags.ipynb]

# %% [markdown]
# Getting started with authentication and package installation

# %% [code]
from google.colab import auth
auth.authenticate_user()

# %% [code]
!earthengine authenticate
import ee
ee.Initialize()

# %% [code]
import glob
import pandas as pd
import numpy as np

# %% [markdown]
# Combine quality control files from subsets deposited to the Google Cloud Bucket

# %% [code]
# Import quality control files for Modis GPP
# Customize the pathway based on where data is stored here and for following sections
!gsutil cp gs://bucket/Moisture/Test3/failgppset_*.csv .

# %% [code]
file_list = []
for files in glob.glob("failgppset*.csv"):
  file_list.append(files)

# %% [code]
gppresult_list = []
for file in file_list:
  try: 
    result = pd.read_csv(file, header = 0)
    siteresult = pd.DataFrame(result)
    gppresult_list.append(siteresult)
    gppresult = pd.DataFrame(np.concatenate(gppresult_list))
  except ValueError:
    continue

# %% [code]
gppresult = gppresult.iloc[:,[1]]

# %% [code]
gppresult.to_csv('1_final_gpp_result.csv') 

# %% [code]
!gsutil cp 1_final_gpp_result.csv gs://bucket/Moisture/Test3/"1_final_gpp_result.csv"

# %% [code]
!rm *.csv 

# %% [code]
# Import quality control files for Modis LST
!gsutil cp gs://rangelands/Moisture/Test3/faillstset_*.csv .

# %% [code]
file_list = []
for files in glob.glob("faillstset*.csv"):
  file_list.append(files)

# %% [code]
lstresult_list = []
for file in file_list:
  result = pd.read_csv(file, header = 0)
  siteresult = pd.DataFrame(result)
  lstresult_list.append(siteresult)
  lstresult = pd.DataFrame(np.concatenate(lstresult_list))

# %% [code]
lstresult = lstresult.iloc[:,[1]]

# %% [code]
lstresult.to_csv('1_final_lst_result.csv') 

# %% [code]
!gsutil cp 1_final_lst_result.csv gs://bucket/Moisture/Test3/"1_final_lst_result.csv"
